# Supplementary material for: Hydrothermal Carbon Coating of an Activated Carbon—A New Adsorbent
Source: Molecules. 2023 Jun 14;28(12):4769. doi: 10.3390/molecules28124769 (PMC10303840; doi:10.3390/molecules28124769)
Supplement: Supplementary file 1 [file molecules-28-04769-s001.zip]

Archive with 1 entries (1 files):
- molecules-2427665-supplementary.pdf
